# Supplementary material for: A Microfluidic Paper-Based Device for Monitoring Urease Activity in Saliva
Source: Biosensors (Basel). 2025 Jan 15;15(1):48. doi: 10.3390/bios15010048 (PMC11763955; doi:10.3390/bios15010048)
Supplement: Supplementary file 1 [file biosensors-15-00048-s001.zip]

Archive with 1 entries (1 files):
- biosensors-3361781-supplementary.pdf
